# Supplementary material for: Surface Defects and Symmetry Breaking Impact on the Photoluminescence of InP Quantum Dots
Source: Nano Lett. 2025 Jun 17;25(26):10588–93. doi: 10.1021/acs.nanolett.5c02317 (PMC12232388; doi:10.1021/acs.nanolett.5c02317)
Supplement: Supplementary file 2 [file nl5c02317_si_002.zip]

Archive with 5 entries (5 files):
- def-F.xyz
- def-InF3.xyz
- def-InP.xyz
- def.xyz
- def-InPF.xyz
