# Supplementary material for: Surface Defects and Symmetry Breaking Impact on the Photoluminescence of InP Quantum Dots
Source: Nano Lett. 2025 Jun 17;25(26):10588–93. doi: 10.1021/acs.nanolett.5c02317 (PMC12232388; doi:10.1021/acs.nanolett.5c02317)
Supplement: Supplementary file 2 [file nl5c02317_si_002.zip › def-F.xyz]

191
Energy =
P    -6.9282849   -0.7902858   -0.8747060 
In   -8.1064264   -2.5031108    0.6972109 
P    -6.7177395   -3.8932007    2.2553770 
F    -4.5861991   -1.0522866    5.5385952 
In   -8.1122895    0.4659106   -2.8577226 
P    -6.8654052    2.5308721   -3.7262925 
F    -4.4831969    5.7209806   -1.0861281 
F    -6.0175008    2.1437719    1.9693418 
P    -0.4810873   -6.8204626   -0.7178835 
In   -2.6703453   -8.1264957   -0.0808188 
P    -3.8241776   -6.9883796    1.8756903 
F    -0.4684834   -5.9910059    4.6321044 
P    -0.6250365   -0.7160478   -6.8684516 
In   -5.3124850   -2.2935483   -2.2985735 
In   -2.1265477   -5.2403828   -1.9891775 
In   -2.1461702   -2.0413782   -5.2093467 
P    -3.7975118   -3.7260768   -0.7935458 
P    -3.7666283   -0.7806352   -3.6776340 
P    -0.9155388   -3.8571141   -3.8215740 
P    -0.8921485   -0.8226084   -0.7785484 
In   -5.2619637   -5.2722818    0.6265502 
In   -5.2331970   -2.3920549    3.7659014 
In   -2.1410216   -5.6872050    3.3376662 
In   -2.3957529   -2.2718887    0.7473892 
P    -3.3151930   -3.7870026    4.5561053 
P    -3.9578129   -0.7658874    2.1680391 
P    -0.8385835   -3.7915892    2.0878043 
P    -1.0848936   -0.8209374    5.1312980 
In   -2.7061306   -2.3815627    6.5812557 
In   -2.9080305   -0.1348483   -8.0167909 
P    -4.1094624    1.8250143   -6.9206932 
F    -0.5194485    4.4776264   -6.0288873 
In   -5.3202876    0.8556644   -4.8782706 
In   -5.2468227    3.9878338   -2.3605174 
In   -2.3401318    0.7316992   -2.2174462 
In   -2.2965978    3.2610647   -5.7045294 
P    -3.9282545    2.2664057   -0.8602522 
P    -3.3358493    4.6317214   -3.8484475 
P    -0.9019975    2.0828658   -3.8500731 
P    -0.9426337    5.0735564   -0.9727672 
In   -5.2703959    0.6088604    0.4957551 
In   -4.9376135    3.4452244    3.2671187 
In   -2.3646924    0.6687839    3.5379297 
In   -2.3170683    3.5987784    0.5722061 
P    -3.8175144    2.1697638    5.0855848 
P    -3.6326047    5.2154700    2.0988805 
P    -0.8709151    2.1423040    2.0755764 
P    -1.0305709    5.1244562    5.0990200 
In   -4.6404372    0.6262173    7.0077099 
In   -2.4578780    3.5636162    6.8276446 
F    -0.7377606    2.2904341    7.2473833 
In   -2.5597709    6.5826097   -2.4084754 
In   -4.3760929    7.1859086    0.6783645 
In   -2.0236142    6.8871041    3.4868688 
F    -0.5970980    7.3071902    1.9136661 
In    1.0549155   -8.0859379   -2.3447690 
P     2.4510545   -6.8220700   -4.0071568 
F     4.4695210   -5.9813742   -0.4205846 
F     1.9886367   -5.7949238    2.2335716 
In    0.7390734   -2.4488974   -8.1839085 
P     2.2147380   -3.9500284   -6.8346539 
F     4.7111113   -0.4575563   -5.7495071 
In    0.7476674   -5.2922944   -5.1839204 
In    0.5750449   -2.3521425   -2.2727097 
In    3.7903601   -5.3868723   -2.3495022 
In    3.5213828   -2.2353951   -5.4372012 
P     2.2587975   -3.7500511   -0.9191175 
P     2.1192009   -0.8972031   -3.7285663 
P     4.7702324   -3.4474470   -3.6235020 
P     5.0541913   -0.8713920   -0.7173874 
In    0.7895798   -5.0340728    0.6408549 
In    0.4915521   -2.3620420    3.7608317 
In    3.5672282   -5.4334013    3.6933398 
In    3.5240175   -2.2919266    0.7719905 
P     1.8457839   -3.8996529    5.2602540 
P     1.9662968   -0.8454309    2.2223739 
P     4.9546236   -3.6114565    2.4329604 
P     4.7909391   -0.7413255    5.3245300 
In   -0.0711258   -5.1302571    6.6223161 
In    3.0415368   -2.2440458    6.7375562 
F     1.7864439   -0.5210731    7.2744560 
F     2.1174630    2.0102579   -5.8300241 
In    0.6794545    0.6088572   -5.0797758 
In    0.5902292    3.6434430   -2.4726627 
In    3.6636353    0.6043926   -2.3197913 
In    3.5701603    3.4885402   -5.1605896 
P     2.0498268    2.1072304   -0.9506729 
P     1.9361068    5.1707377   -4.0267010 
P     5.2253276    1.9643165   -3.8346997 
P     4.9188283    5.0486928   -0.9363034 
In    0.6398252    0.6500390    0.6337845 
In    0.4347206    3.7029256    3.6113835 
In    3.4157657    0.6477438    3.6821227 
In    3.4627483    3.5788358    0.5650056 
P     2.0227182    2.3067443    5.0442891 
P     2.0989051    5.0257234    2.1678921 
P     4.8402287    2.2437585    2.2595368 
In    0.4334449    0.7864088    6.2813809 
In   -0.0725007    6.4812614   -5.3737845 
In    3.3081217    6.5398562   -2.3884145 
F     1.9845678    7.2079219   -0.7791368 
In    0.6300179    6.2413529    0.5489971 
In    6.5408787   -2.4902574   -2.1359350 
In    6.0010719   -5.4551742    1.0036338 
In    6.4106997   -2.0048463    3.7550285 
F     7.1047062   -0.5188010    2.2954645 
In    6.6988261    0.0385539   -5.0502056 
In    6.5224582    3.3937941   -2.1864724 
F     7.1274245    2.1022077   -0.5195801 
In    6.1913183    0.7165376    0.8079770 
F    -6.4434441   -3.5467876   -3.3479553 
F    -3.4236877   -6.9676800   -1.8121557 
F    -3.5475861   -1.9086049   -6.8655501 
F    -6.6832766   -6.1498794   -0.4639798 
F    -6.9994086   -0.5034640   -4.4950511 
F    -2.6167475    5.1134603    8.0427974 
F    -1.0171617    8.2208087    4.7784161 
F    -0.4467405   -6.4422838   -6.2975872 
F     4.7920267   -6.6398047    2.3734024 
F     3.9961677   -2.2925519    8.4597225 
F     4.2886732    4.0626812   -6.9055802 
F     4.2755794    8.2418628   -2.6170536 
F     8.1641666   -2.4390791    4.5376074 
F     8.2416654    4.3450723   -2.3410741 
F   -10.0579687   -2.3269079    0.5582394 
F   -10.0271671    0.0742915   -3.0510578 
F    -2.6752331   -9.9728642   -0.7467844 
F    -0.8520356   -3.1981215    7.2988141 
F    -3.0550837   -0.7778635   -9.8654931 
F    -6.4781769    0.5253846    7.6772367 
F    -0.7013712    7.1424234   -3.4276573 
F    -6.0501810    8.1835323    0.5026300 
F     1.1009316  -10.0136101   -1.9744933 
F     0.5414173   -2.2941719  -10.1288870 
F     0.6835735   -6.1713699    8.1094330 
F     0.8969623    7.7165902   -6.5533308 
F     7.2056701   -0.6216064   -3.0614437 
F     7.6139879   -6.5347368    0.7640753 
F     8.0732790    0.9926718   -6.0777454 
In    6.2114591    6.4545275    0.6894565 
In    3.5872774    6.4338289    3.6918735 
In    0.4248225    6.9710184    6.0193487 
In    3.4785889    4.0370726    6.2272547 
In    6.0187285    1.0189538    6.6285949 
In    6.0004175    3.8986247    3.8018945 
P     5.2642319    5.6760284    5.4374589 
F     1.9446472    5.3887745    6.7410930 
F     4.5944925    2.5142303    7.2797764 
F     1.9844664    7.5047240    4.5514527 
F     4.7287690    7.2495516    2.0665235 
F     0.8257948    8.2443693    7.4446304 
F     6.8793024    5.0083081    2.1705677 
F     7.5989445    7.8205313    0.8141517 
F     6.7850884    2.3411589    5.0703679 
F     7.3964879    1.2101212    7.9994517 
F     6.5879868   -3.8840971   -0.5305779 
F    -3.2016754   -0.7253716    7.8254713 
F    -3.5340540    2.1296291    8.0767033 
F    -3.3110510    8.1803472    2.3858439 
F    -2.8827043    7.8529991   -0.7045650 
F     3.5814236   -6.6987083    5.2095688 
In   -4.1808714   -5.4078038    6.3125233 
In   -4.9733108   -7.9492544    4.0626091 
In   -7.4962008   -4.9239159    4.5956821 
P    -6.3150500   -6.7806287    5.9119589 
In    6.6770102   -4.0311402   -5.1696623 
In    4.9705438   -7.3964434   -4.9753896 
In    4.5287512   -4.8459654   -7.8242713 
P     6.4141870   -6.1264269   -6.6754664 
In   -4.1266153    6.4285521   -5.4331268 
In   -5.0352156    4.1275915   -7.9434381 
In   -7.4536935    4.8367053   -4.9337352 
P    -6.2523627    6.0870159   -6.8341511 
F    -2.1403333   -5.6578801    6.9967920 
F    -4.0292009   -3.6742845    7.6800822 
F    -6.6997514   -2.9784329    5.2503233 
F    -9.4476223   -4.6566720    4.7062942 
F    -3.0893504   -7.1023479    4.8856495 
F    -4.8089018   -9.9100335    3.9320529 
F    -3.7831885    7.7831474   -3.7083908 
F    -2.0899829    7.0189989   -5.8924795 
F    -6.5956834    5.5633795   -3.0492405 
F    -9.4021090    5.0731182   -4.7259370 
F    -4.8663186    3.8403732   -9.8867643 
F    -3.0605012    4.7658098   -7.1858872 
F     5.0004264   -9.3622471   -4.8414501 
F     5.4837280   -6.6406175   -3.0283640 
F     4.2343851   -4.4758884   -9.7385639 
F     5.1521460   -2.9530275   -6.8869995 
F     7.2630404   -1.9748943   -5.5402898 
F     7.9212831   -3.5970160   -3.3569744 
