# Supplementary material for: Surface Defects and Symmetry Breaking Impact on the Photoluminescence of InP Quantum Dots
Source: Nano Lett. 2025 Jun 17;25(26):10588–93. doi: 10.1021/acs.nanolett.5c02317 (PMC12232388; doi:10.1021/acs.nanolett.5c02317)
Supplement: Supplementary file 2 [file nl5c02317_si_002.zip › def-InF3.xyz]

188
Energy =
 P   -6.865264   -0.843467   -0.828267
In   -7.969603   -2.830184    0.464569
 P   -6.723669   -3.634397    2.539725
 F   -4.545771   -0.866754    5.746242
In   -8.018289    0.458785   -2.769526
 P   -6.800084    2.572774   -3.564610
 F   -4.475096    5.777247   -0.914468
 F   -6.106413    2.038640    1.995504
 P   -0.396327   -6.738958   -0.635602
In   -2.636661   -7.923140    0.034935
 P   -3.862950   -6.771029    1.956022
 F   -0.432499   -5.718307    4.803233
 P   -0.554267   -0.524015   -6.739887
In   -5.226002   -2.283533   -2.247986
In   -2.005145   -5.133641   -1.929132
In   -2.089807   -1.899648   -5.121528
 P   -3.607590   -3.577340   -0.712527
 P   -3.676251   -0.683325   -3.561778
 P   -0.812242   -3.703418   -3.740586
 P   -0.768303   -0.647397   -0.665066
In   -5.133803   -4.795929    0.917359
In   -5.174495   -2.182737    4.009214
In   -2.111380   -5.491389    3.453687
In   -2.244267   -2.121289    0.839836
 P   -3.232601   -3.599974    4.717126
 P   -3.879379   -0.727923    2.236543
 P   -0.738804   -3.682292    2.184956
 P   -1.032236   -0.696725    5.139899
In   -2.685608   -2.034863    6.686930
In   -2.829817    0.053868   -7.903659
 P   -4.063787    1.972656   -6.785407
 F   -0.496859    4.688293   -5.855311
In   -5.235440    0.943223   -4.750867
In   -5.187331    4.039110   -2.181295
In   -2.266969    0.842619   -2.122746
In   -2.265153    3.437229   -5.568686
 P   -3.881435    2.272104   -0.741866
 P   -3.283304    4.743962   -3.660573
 P   -0.858952    2.260847   -3.721970
 P   -0.931648    5.157392   -0.734548
In   -5.263807    0.623376    0.601654
In   -5.494019    3.557127    3.491988
In   -2.322045    0.787569    3.537019
In   -2.325900    3.620458    0.733412
 P   -3.837877    2.255998    4.916365
 P   -3.842928    4.997559    2.197685
 P   -0.751386    2.358581    2.284951
 P   -0.721051    5.651956    5.604345
In   -4.445278    1.120513    7.073813
In   -2.522865    3.974139    6.295114
 F   -0.923158    2.413203    7.133020
In   -2.590122    6.657079   -2.087837
In   -4.379100    7.165104    1.045171
In   -2.510835    6.355844    3.918708
 F   -0.923722    7.066668    2.319554
In    1.238780   -7.936194   -2.233432
 P    2.622259   -6.528433   -3.770664
 F    4.196832   -6.264493   -0.239266
 F    2.010900   -5.688554    2.406801
In    0.751968   -2.248259   -8.092749
 P    2.261667   -3.791174   -6.816692
 F    4.766590   -0.248849   -5.740350
In    0.894619   -5.125980   -5.060094
In    0.661791   -2.188579   -2.180422
In    4.033596   -5.136099   -2.070817
In    3.537995   -2.016636   -5.464169
 P    2.294373   -3.615677   -0.788344
 P    2.201526   -0.723592   -3.651892
 P    4.715754   -3.241883   -3.631093
 P    5.031437   -0.716575   -0.519243
In    0.858860   -4.972225    0.751673
In    0.558882   -2.262633    3.883032
In    3.543465   -5.296774    3.916946
In    3.477165   -2.158742    0.925877
 P    1.892180   -3.737892    5.450278
 P    1.988186   -0.678674    2.376908
 P    4.919153   -3.577908    2.492665
 P    4.864763   -0.636469    5.349212
In   -0.093263   -4.902146    6.805365
In    3.111647   -2.042715    6.868660
 F    1.794180   -0.370705    7.396490
 F    2.174690    2.234606   -5.694373
In    0.741305    0.818160   -4.940774
In    0.590823    3.812718   -2.285034
In    3.713753    0.777466   -2.201587
In    3.549734    3.753906   -4.958975
 P    2.097773    2.272059   -0.816008
 P    1.903261    5.391319   -3.808444
 P    5.265848    2.145234   -3.766537
 P    4.817252    5.229020   -0.717199
In    0.691019    0.859028    0.796525
In    0.340689    4.047640    3.943056
In    3.409788    0.831626    3.839240
In    3.348724    3.794982    0.798939
 P    1.966533    2.453192    5.236104
 P    2.081750    5.266212    2.456701
 P    4.803340    2.462026    2.428820
In    0.350053    0.899384    6.439818
In   -0.156517    6.681918   -5.127272
In    3.202090    6.773004   -2.113299
 F    1.854315    7.344144   -0.508826
In    0.482430    6.413317    0.893101
In    6.365630   -2.281526   -2.039335
In    5.741436   -5.539199    1.081136
In    6.395002   -1.987583    3.774604
 F    7.113334   -0.441152    2.383306
In    6.731859    0.193451   -4.980169
In    6.286828    3.526434   -1.923708
 F    7.052842    2.130782   -0.444555
In    6.128740    0.886218    1.031162
 F   -5.738926   -3.619076   -3.635462
 F   -3.343353   -6.835967   -1.755397
 F   -3.445881   -1.767725   -6.820006
 F   -6.800066   -4.437569   -0.497420
 F   -6.898558   -0.459315   -4.434335
 F   -7.299561    4.112433    4.039304
 F   -3.923105    5.544158    5.485624
 F   -0.254694   -6.413200   -6.074335
 F    4.707147   -6.626924    2.614285
 F    4.067941   -2.081513    8.592211
 F    4.359517    4.377616   -6.651346
 F    4.109578    8.490744   -2.445109
 F    8.139159   -2.294339    4.647450
 F    7.871663    4.710862   -1.156190
 F   -9.871124   -3.135595    0.059223
 F   -9.928408    0.097926   -3.074184
 F   -2.791348   -9.804589   -0.518231
 F   -0.877802   -2.982003    7.443896
 F   -2.899640   -0.557846   -9.772606
 F   -5.984182    0.820014    8.245737
 F   -0.774043    7.303830   -3.178823
 F   -5.882166    8.368547    0.688782
 F    1.291740   -9.873114   -1.896622
 F    0.614339   -2.117029  -10.048608
 F    0.720535   -5.904851    8.293455
 F    0.802016    7.950512   -6.285807
 F    7.119012   -0.427534   -2.971806
 F    7.465545   -6.403476    0.736240
 F    8.129321    1.159055   -5.970223
In    6.927824    5.853088    0.548208
In    3.853361    6.656197    3.698753
In    3.843688    3.830841    6.142722
In    6.452162    0.997378    6.385578
In    6.235092    4.165684    3.718871
 P    5.362834    5.736117    5.586316
 F    5.038123    2.428087    7.208696
 F    3.534674    8.579424    3.384518
 F    5.548899    6.061126    2.379377
 F    7.584836    4.405267    2.088439
 F    8.203645    7.292926    0.902894
 F    7.002427    2.465932    4.892615
 F    7.979131    1.145330    7.596412
 F    5.802441   -4.114839   -0.759991
 F   -2.945101   -0.236025    7.841024
 F   -3.588196    3.048539    7.893776
 F   -3.537527    7.974398    2.980063
 F   -2.853341    7.862113   -0.323713
 F    3.773710   -6.501232    5.467309
In   -4.107890   -5.126303    6.518528
In   -4.846138   -7.737793    4.240333
In   -7.368124   -4.798028    4.827613
 P   -6.150337   -6.629666    6.146521
In    6.716717   -3.840564   -5.019682
In    5.033780   -7.152596   -4.777324
In    4.627554   -4.670495   -7.709850
 P    6.496841   -5.938557   -6.511874
In   -4.179385    6.577880   -5.117234
In   -4.984119    4.299915   -7.750470
In   -7.426920    4.853536   -4.752832
 P   -6.242316    6.205331   -6.597979
 F   -2.118165   -5.546557    7.225499
 F   -3.940385   -3.350691    7.836074
 F   -6.568063   -2.891190    5.549109
 F   -9.331046   -4.654679    5.020016
 F   -2.898639   -6.984883    4.919172
 F   -4.722352   -9.702462    4.061079
 F   -3.822097    7.881801   -3.372910
 F   -2.171900    7.198038   -5.675469
 F   -6.566065    5.601222   -2.882540
 F   -9.384068    5.090462   -4.592916
 F   -4.921356    4.069697   -9.712060
 F   -2.980154    4.887186   -7.091916
 F    5.164934   -9.119593   -4.638565
 F    5.674189   -6.369530   -2.857743
 F    4.470423   -4.449859   -9.666245
 F    5.206384   -2.731302   -6.861816
 F    7.362561   -1.812145   -5.435084
 F    7.852768   -3.395337   -3.084945
