# Supplementary material for: Surface Defects and Symmetry Breaking Impact on the Photoluminescence of InP Quantum Dots
Source: Nano Lett. 2025 Jun 17;25(26):10588–93. doi: 10.1021/acs.nanolett.5c02317 (PMC12232388; doi:10.1021/acs.nanolett.5c02317)
Supplement: Supplementary file 2 [file nl5c02317_si_002.zip › def-InP.xyz]

190
Energy =
P    -6.7740468   -0.7485457   -0.8344338 
In   -7.9589862   -2.4623490    0.7102744 
P    -6.5726445   -3.8492864    2.2739987 
F    -4.4821849   -0.9685520    5.5438802 
In   -7.9743817    0.4595239   -2.8259910 
P    -6.7569245    2.5420178   -3.7055716 
F    -4.4018893    5.7067767   -1.0537450 
F    -5.8286429    2.1385569    2.0359439 
P    -0.3370730   -6.8107885   -0.7272845 
In   -2.5237830   -8.0780208   -0.0561843 
P    -3.6457300   -6.9334114    1.9211449 
F    -0.3522265   -5.8815142    4.7692626 
P    -0.4912937   -0.6689038   -6.8383688 
In   -5.1572110   -2.2599406   -2.2446723 
In   -1.9801424   -5.2171325   -1.9857148 
In   -2.0146865   -2.0149344   -5.1928974 
P    -3.6373397   -3.7062632   -0.7593397 
P    -3.6336800   -0.7561327   -3.6623560 
P    -0.7825267   -3.8509346   -3.8418736 
P    -0.7755515   -0.8135248   -0.7886475 
In   -5.1073939   -5.2413469    0.6656506 
In   -5.1016716   -2.3329983    3.7944560 
In   -1.9849533   -5.6154388    3.3990571 
In   -2.2474688   -2.2402463    0.7895659 
P    -3.1894470   -3.7305161    4.6080245 
P    -3.8104343   -0.7384761    2.1951741 
P    -0.6753547   -3.7508274    2.1331936 
P    -0.9827877   -0.7828771    5.1541561 
In   -2.6457728   -2.2670228    6.6186584 
In   -2.7694319   -0.0988647   -7.9843804 
P    -3.9557468    1.8548565   -6.8705399 
F    -0.3653461    4.5672989   -5.9392834 
In   -5.1956252    0.8780786   -4.8486641 
In   -5.1417508    3.9926995   -2.3294423 
In   -2.2155536    0.7686766   -2.2008511 
In   -2.1371838    3.3085020   -5.6573048 
P    -3.8093210    2.2780953   -0.8448089 
P    -3.2364254    4.6540743   -3.8260852 
P    -0.7477232    2.1371927   -3.8028929 
P    -0.8661652    5.0314223   -0.9267682 
In   -5.1416034    0.6753261    0.5745489 
In   -5.1975853    3.6407713    3.4881335 
In   -2.2924241    0.7421448    3.6061624 
In   -2.2671874    3.6171139    0.6577835 
P    -3.6843809    2.3184494    5.0771851 
P    -3.6109877    5.1699166    2.1728030 
P    -0.7769103    2.1440945    2.1036911 
P    -0.8256982    5.1943012    5.1404134 
In   -4.5183394    0.7957830    6.9726864 
In   -2.3280045    3.5997852    6.8745284 
F    -0.5529034    2.3639496    7.2517946 
In   -2.4725059    6.5700858   -2.3255190 
In   -4.3024622    7.1509949    0.7608850 
In   -1.9839263    6.8033627    3.4341712 
F    -0.3974367    7.2528440    2.0144916 
In    1.3102806   -8.0156841   -2.3072603 
P     2.6821007   -6.6544010   -3.8891842 
F     4.2184979   -6.3908509   -0.3423364 
F     2.0122521   -5.8186149    2.3059841 
In    0.8169585   -2.4093140   -8.1880015 
P     2.3250906   -3.9500105   -6.9214237 
F     4.7680476   -0.3810842   -5.8496138 
In    0.9382862   -5.2671421   -5.1691282 
In    0.6942045   -2.3301130   -2.2961129 
In    4.0967770   -5.2647904   -2.1810910 
In    3.5976656   -2.1725431   -5.5715018 
P     2.3455439   -3.7413684   -0.9178308 
P     2.2514508   -0.8942154   -3.7579133 
P     4.7830180   -3.3589556   -3.7176047 
P     5.1476742   -0.8176943   -0.5752796 
In    0.8996531   -5.0337035    0.6588084 
In    0.6270646   -2.3327487    3.8454486 
In    3.5530827   -5.4579031    3.8015609 
In    3.5620706   -2.3036709    0.7856021 
P     1.9364644   -3.8759717    5.4243040 
P     2.0401507   -0.8436128    2.2198807 
P     4.9405566   -3.7236757    2.4183762 
P     4.9127955   -0.7352311    5.0853272 
In   -0.0284077   -5.0521099    6.7788959 
In    3.2374959   -2.0305593    6.5525524 
F     1.8612183   -0.5243503    7.3199669 
F     2.2251494    2.0907313   -5.8143691 
In    0.8179746    0.6661756   -5.0423844 
In    0.7568331    3.6805067   -2.3974429 
In    3.7817664    0.5764926   -2.2926453 
In    3.6859309    3.5372856   -5.0890284 
P     2.2134864    2.0941148   -0.9046663 
P     2.0735645    5.2636435   -3.9712587 
P     5.3140272    1.9975834   -3.7846585 
P     5.1032370    4.9731865   -0.7427431 
In    0.7299348    0.6692838    0.6338968 
In    0.5350048    3.7398896    3.5941014 
In    3.6493045    0.7249414    3.3828384 
In    3.7775881    3.3356819    0.7060696 
P     2.1218013    2.2036717    4.8905531 
P     2.2126969    4.8501316    2.0645349 
P     5.3048202    2.4689482    2.5438670 
In    0.5483871    0.8054683    6.3025456 
In    0.0159925    6.5730979   -5.2811528 
In    3.4603848    6.3408144   -2.1413098 
F     1.9475476    7.1916343   -0.8421823 
In    0.7228416    6.1888275    0.5687545 
In    6.4337768   -2.3836781   -2.1269137 
In    5.7621579   -5.6704680    0.9903802 
In    6.5183730   -2.1699043    3.6780646 
F     7.2161089   -0.7349705    2.2004062 
In    6.7377032    0.1061363   -5.0889116 
In    6.6590346    3.3995604   -2.1207925 
F     7.2354929    2.0185998   -0.5406583 
In    6.2898422    0.8023374    0.9796309 
F    -6.3040901   -3.5183370   -3.2766308 
F    -3.2914499   -6.9343449   -1.7901234 
F    -3.4038811   -1.8939286   -6.8632907 
F    -6.5130035   -6.1850288   -0.3919111 
F    -6.8704461   -0.4923835   -4.4791576 
F    -6.9727555    4.3066670    4.0268594 
F    -2.3233230    5.1759034    8.0699416 
F    -0.9722120    8.3155620    4.6247429 
F    -0.2224758   -6.5286224   -6.2007594 
F     4.7451931   -6.7804792    2.5301913 
F     4.4757518   -1.2508306    8.0920482 
F     4.4106290    4.2007143   -6.8040943 
F     4.5852500    7.9574623   -1.3701471 
F     8.2286795   -2.7156532    4.4912498 
F     8.4022122    4.2166266   -2.5445788 
F    -9.9165383   -2.3314922    0.5690274 
F    -9.8861031    0.0718949   -3.0745511 
F    -2.6614590   -9.9415985   -0.6629615 
F    -0.8322047   -3.1325850    7.4060455 
F    -2.9269018   -0.7303521   -9.8394780 
F    -6.2948582    0.5841089    7.7745420 
F    -0.6369732    7.2007058   -3.3481457 
F    -5.8803198    8.2660861    0.4466637 
F     1.3535319   -9.9417374   -1.9126673 
F     0.6257205   -2.2401186  -10.1364836 
F     0.7447534   -6.0462971    8.2935760 
F     0.9867047    7.8914922   -6.3716557 
F     7.1753214   -0.5436830   -3.0924558 
F     7.4714915   -6.5554054    0.6267082 
F     8.0057540    1.0031966   -6.2940171 
In    5.5489600    7.1547010    0.5342382 
In    3.7195078    6.3575367    3.3641852 
In    0.5146817    7.2208811    5.7563325 
In    4.1613212    3.2375475    5.8834638 
In    5.6515081    0.4735352    7.1849890 
F     4.3129730    5.2529607    5.2054709 
F     4.1549466    2.0098615    7.6550518 
F     2.3759294    7.4187095    4.6082386 
F     3.8337108    7.7826099    1.7224183 
F     1.1164151    8.3117193    7.2623764 
F     5.6567274    6.1450528    2.5909701 
F     6.9632371    8.4819142    0.8013694 
F     6.0432361    2.3950371    5.8732347 
F     7.0612415    0.7239914    8.5153867 
F     5.8279230   -4.2449868   -0.8538322 
F    -3.1120597   -0.5951197    7.8320996 
F    -3.4070345    2.2404335    8.1562231 
F    -3.1994772    8.2083365    2.3975509 
F    -2.7816466    7.8181295   -0.6226182 
F     3.5081067   -6.7523104    5.2969871 
In   -4.0710641   -5.3336574    6.3605362 
In   -4.8020065   -7.8833940    4.0934720 
In   -7.3507798   -4.8859067    4.5967366 
P    -6.1781271   -6.7342043    5.9307026 
In    6.7851402   -3.9467217   -5.1075539 
In    5.1047071   -7.2814896   -4.8819566 
In    4.7089204   -4.8109528   -7.8170430 
P     6.5771502   -6.0537041   -6.5977847 
In   -4.0262551    6.4771004   -5.3615593 
In   -4.8463721    4.1499204   -7.9002683 
In   -7.3166867    4.8333270   -4.9381363 
P    -6.1021355    6.1031371   -6.8220672 
F    -2.0765479   -5.6453581    7.1376334 
F    -3.9602720   -3.5823283    7.7097098 
F    -6.5818640   -2.9367789    5.2641420 
F    -9.3111260   -4.6808841    4.7343996 
F    -2.9300869   -7.0396998    4.9365499 
F    -4.6546118   -9.8524100    4.0121873 
F    -3.6840311    7.8010628   -3.6337631 
F    -1.9958390    7.0718875   -5.8605773 
F    -6.4816681    5.5756663   -3.0565510 
F    -9.2726368    5.0882187   -4.8012224 
F    -4.7246288    3.8975382   -9.8562109 
F    -2.8537836    4.7575884   -7.1944528 
F     5.2253780   -9.2498510   -4.7610274 
F     5.7259149   -6.5210163   -2.9501878 
F     4.5196642   -4.5868083   -9.7695363 
F     5.2599689   -2.8664643   -6.9746822 
F     7.3867932   -1.9151107   -5.5202279 
F     7.9127814   -3.5140396   -3.1689333 
