# Supplementary material for: Surface Defects and Symmetry Breaking Impact on the Photoluminescence of InP Quantum Dots
Source: Nano Lett. 2025 Jun 17;25(26):10588–93. doi: 10.1021/acs.nanolett.5c02317 (PMC12232388; doi:10.1021/acs.nanolett.5c02317)
Supplement: Supplementary file 2 [file nl5c02317_si_002.zip › def.xyz]

192
Energy =
P    -6.9535116   -0.7898869   -0.8065419 
In   -8.1463632   -2.4958073    0.7408331 
P    -6.7702402   -3.9050373    2.2943185 
F    -4.6326200   -1.0686647    5.5525000 
In   -8.1476012    0.4307452   -2.7904389 
P    -6.9046237    2.5006519   -3.6573691 
F    -4.5151824    5.6600863   -1.0315344 
F    -6.0216227    2.0926361    2.0290746 
P    -0.5295264   -6.8601832   -0.6655740 
In   -2.7314418   -8.1509707   -0.0338150 
P    -3.8717779   -7.0079595    1.9219363 
F    -0.5199331   -6.0277219    4.6917908 
P    -0.6778886   -0.7418432   -6.8065840 
In   -5.3653935   -2.3133681   -2.2315828 
In   -2.1762846   -5.2732045   -1.9381776 
In   -2.1961862   -2.0747793   -5.1461701 
P    -3.8469036   -3.7628600   -0.7441816 
P    -3.8118180   -0.8148662   -3.6181833 
P    -0.9589891   -3.9006541   -3.7760387 
P    -0.9324323   -0.8726129   -0.7374156 
In   -5.3225375   -5.2966081    0.6770749 
In   -5.2711410   -2.3993252    3.8021182 
In   -2.1863128   -5.7112411    3.3869878 
In   -2.4443589   -2.3022412    0.7996033 
P    -3.3605154   -3.8126994    4.5930394 
P    -3.9828651   -0.7923568    2.2111099 
P    -0.8814506   -3.8337337    2.1250283 
P    -1.1403836   -0.8385236    5.1316053 
In   -2.7724893   -2.3441476    6.5940224 
In   -2.9647392   -0.1741664   -7.9516259 
P    -4.1576778    1.7849535   -6.8577844 
F    -0.5501284    4.4429018   -5.9801549 
In   -5.3648297    0.8261752   -4.8105342 
In   -5.2698140    3.9460027   -2.2924089 
In   -2.3819048    0.7003880   -2.1550996 
In   -2.3336506    3.2297653   -5.6564812 
P    -3.9474357    2.2340157   -0.8027029 
P    -3.3626471    4.5920194   -3.7958679 
P    -0.9474795    2.0434984   -3.8029293 
P    -1.0020866    5.0017902   -0.8935059 
In   -5.3072428    0.6305495    0.5931986 
In   -5.3775535    3.5896379    3.4892756 
In   -2.4766015    0.7087679    3.6244714 
In   -2.4269244    3.6068387    0.7028685 
P    -3.9113910    2.2322545    5.0931172 
P    -3.7645856    5.1384268    2.2274477 
P    -0.9387185    2.1018736    2.1208072 
P    -1.0658840    5.0530466    5.1404229 
In   -4.6890903    0.6941771    6.9949795 
In   -2.5164473    3.5226094    6.8709419 
F    -0.7980885    2.2222998    7.3154818 
In   -2.6096229    6.5272031   -2.2999823 
In   -4.4263556    7.1166946    0.8071237 
In   -2.1184473    6.7851171    3.5248227 
F    -0.6423276    7.2545165    1.9886765 
In    0.9873211   -8.1155705   -2.3064449 
P     2.4037452   -6.8513129   -3.9556115 
F     4.4401590   -6.0451092   -0.3786061 
F     1.9411249   -5.8512798    2.2934842 
In    0.6747834   -2.4677410   -8.1190860 
P     2.1651474   -3.9811603   -6.7972981 
F     4.6645023   -0.4964865   -5.7231533 
In    0.7030823   -5.3265605   -5.1434016 
In    0.5336767   -2.3976755   -2.2220661 
In    3.7488814   -5.4223328   -2.2940905 
In    3.4739285   -2.2694799   -5.3942147 
P     2.2204848   -3.7958883   -0.8668901 
P     2.0753835   -0.9426633   -3.6830306 
P     4.7202356   -3.4807894   -3.5752317 
P     5.0176431   -0.9128837   -0.6707089 
In    0.7528677   -5.0780469    0.6973543 
In    0.4306766   -2.3870855    3.7977772 
In    3.5110696   -5.4474854    3.7567935 
In    3.4756797   -2.3201009    0.8190643 
P     1.7785454   -3.9342905    5.2977950 
P     1.9150617   -0.8826885    2.2599301 
P     4.9050815   -3.6380256    2.4804504 
P     4.7472384   -0.7857423    5.3669254 
In   -0.1518790   -5.1406805    6.6727635 
In    2.9847712   -2.2839326    6.7717632 
F     1.7343086   -0.5659255    7.3120160 
F     2.0838550    1.9666748   -5.7957048 
In    0.6419567    0.5802248   -5.0204859 
In    0.5269991    3.6016350   -2.4014645 
In    3.6113209    0.5576667   -2.2632198 
In    3.5141726    3.4525996   -5.0948687 
P     1.9960333    2.0528740   -0.9018818 
P     1.8768943    5.1242557   -3.9617790 
P     5.1716676    1.9155463   -3.7809877 
P     4.8747896    4.9952257   -0.8850302 
In    0.5667028    0.6185781    0.6922392 
In    0.3818028    3.6454703    3.6474351 
In    3.3557519    0.6022578    3.7330019 
In    3.4034788    3.5287104    0.6106877 
P     1.9677589    2.2534335    5.0954342 
P     2.0473123    4.9766169    2.2054524 
P     4.7848518    2.1946389    2.3058589 
In    0.3601885    0.7409521    6.3288684 
In   -0.1384168    6.4427279   -5.2987900 
In    3.2512147    6.4879172   -2.3239878 
F     1.9391473    7.1614428   -0.7154231 
In    0.5586365    6.2016944    0.6058654 
In    6.4967943   -2.5311986   -2.0881711 
In    5.9440232   -5.4866363    1.0608845 
In    6.3697784   -2.0358728    3.7952892 
F     7.0774958   -0.5532997    2.3370321 
In    6.6425684    0.0021820   -4.9945475 
In    6.4722954    3.3435454   -2.1343361 
F     7.0975863    2.0617062   -0.4670946 
In    6.1453869    0.6796181    0.8573329 
F    -6.5141215   -3.5723254   -3.2597954 
F    -3.4593913   -7.0150466   -1.7890700 
F    -3.5861865   -1.9638158   -6.8174150 
F    -6.7112358   -6.2488788   -0.3950255 
F    -7.0424693   -0.5371874   -4.4375435 
F    -7.1545922    4.2616126    4.0170899 
F    -2.4937549    5.0853684    8.0901531 
F    -1.1167005    8.1334243    4.8249809 
F    -0.4722445   -6.4921567   -6.2648559 
F     4.7220789   -6.6646605    2.4219721 
F     3.9361459   -2.3508125    8.4979481 
F     4.2761347    4.0371811   -6.8208828 
F     4.2237171    8.1875764   -2.5699406 
F     8.1301956   -2.4878902    4.5584319 
F     8.2021598    4.2677821   -2.3502153 
F   -10.1033402   -2.3517921    0.6045600 
F   -10.0591515    0.0576977   -3.0584038 
F    -2.7326543  -10.0041623   -0.6890537 
F    -0.9359367   -3.2199210    7.3307077 
F    -3.1029309   -0.8183930   -9.8037693 
F    -6.4221115    0.3724761    7.8516614 
F    -0.7640244    7.1044879   -3.3616080 
F    -5.9840398    8.2447436    0.4396119 
F     1.0491987  -10.0611312   -2.0257880 
F     0.5139594   -2.3387101  -10.0723605 
F     0.6341046   -6.1710295    8.1552881 
F     0.8377468    7.6859710   -6.4691368 
F     7.1796649   -0.6681909   -3.0159128 
F     7.5627300   -6.5697174    0.8553274 
F     8.0234819    0.9355159   -6.0375822 
In    6.1564715    6.3921851    0.7541821 
In    3.5220752    6.3783637    3.7352039 
In    0.3540180    6.9125591    6.0488038 
In    3.4095160    3.9905679    6.2709226 
In    5.9637185    0.9864972    6.6615742 
In    5.9379702    3.8489315    3.8489007 
P     5.2029029    5.6240866    5.4792294 
F     1.9141473    5.3576107    6.8213105 
F     4.5636880    2.4875476    7.3291778 
F     1.9400708    7.4670049    4.5975431 
F     4.6973452    7.2088675    2.1305420 
F     0.7703046    8.2150333    7.4461422 
F     6.8486070    4.9545135    2.2275894 
F     7.5557998    7.7531546    0.8466895 
F     6.7560125    2.2992165    5.1108339 
F     7.3504658    1.1472044    8.0320159 
F     6.5497499   -3.9408066   -0.4943635 
F    -3.2255824   -0.6710501    7.8116914 
F    -3.6211966    2.1739662    8.1596956 
F    -3.3616956    8.1630895    2.4753797 
F    -2.9079611    7.7750029   -0.5938892 
F     3.6595653   -6.6916377    5.2853104 
In   -4.2232620   -5.4042755    6.3607763 
In   -5.0092172   -7.9599005    4.1123588 
In   -7.5273806   -4.9449809    4.6264125 
P    -6.3493724   -6.7919484    5.9599532 
In    6.6198983   -4.0672451   -5.1219203 
In    4.9009787   -7.4226144   -4.9296770 
In    4.4713435   -4.8798396   -7.7768277 
P     6.3551551   -6.1620457   -6.6277389 
In   -4.1739570    6.4042954   -5.3340672 
In   -5.0563790    4.0935858   -7.8750554 
In   -7.4756077    4.7881935   -4.8805709 
P    -6.2716692    6.0546690   -6.7714104 
F    -2.2026491   -5.7151502    7.0705224 
F    -4.0690813   -3.6607862    7.7088670 
F    -6.7474057   -3.0008554    5.2800573 
F    -9.4875369   -4.7436602    4.7703252 
F    -3.1210133   -7.1384737    4.9267025 
F    -4.8720093   -9.9274912    3.9956982 
F    -3.8163431    7.7438028   -3.6169914 
F    -2.1461266    6.9836735   -5.8541967 
F    -6.6107447    5.5300019   -3.0130689 
F    -9.4285280    5.0510781   -4.7198612 
F    -4.9667319    3.8122854   -9.8283518 
F    -3.0579280    4.6906185   -7.1844842 
F     4.9783308   -9.3924527   -4.8269580 
F     5.4380744   -6.6819415   -2.9848703 
F     4.2367623   -4.5538714   -9.7103695 
F     5.1038733   -2.9880211   -6.8509352 
F     7.2124386   -2.0125330   -5.4940979 
F     7.8764627   -3.6412207   -3.3134054 
