# Supplementary material for: Surface Defects and Symmetry Breaking Impact on the Photoluminescence of InP Quantum Dots
Source: Nano Lett. 2025 Jun 17;25(26):10588–93. doi: 10.1021/acs.nanolett.5c02317 (PMC12232388; doi:10.1021/acs.nanolett.5c02317)
Supplement: Supplementary file 2 [file nl5c02317_si_002.zip › def-InPF.xyz]

189
Energy =
P    -7.0688436   -0.7978502   -0.7734684 
In   -7.9681353   -3.0499816    0.1914881 
P    -7.0044244   -4.2325322    2.2725715 
F    -4.9977704   -1.4463291    5.1262335 
In   -8.1926738    0.3443706   -2.8228080 
P    -6.9047921    2.3701620   -3.6719248 
F    -4.5202102    5.5697851   -0.9667082 
F    -6.1255188    2.2793929    1.9394567 
P    -0.7425467   -7.0338310   -0.7451933 
In   -3.2760113   -7.9899411   -0.4231712 
P    -3.4674269   -7.1094423    2.1911909 
F    -0.7755429   -6.0416987    4.7532466 
P    -0.6568214   -0.6996531   -6.8452383 
In   -5.3403718   -2.3294392   -1.9066310 
In   -2.0659063   -5.3340675   -2.1786224 
In   -2.1574617   -2.0154702   -5.1828606 
P    -3.7223573   -3.9624104   -0.7586293 
P    -3.8789049   -0.9938290   -3.5938504 
P    -0.8623932   -3.8160553   -3.8444377 
P    -0.8121381   -0.7963739   -0.9197524 
In   -5.0609698   -5.3492357    1.0195046 
In   -5.5998490   -2.2785446    3.1396035 
In   -2.0773511   -5.2335570    3.1190078 
In   -2.2401467   -2.3359797    0.4777283 
P    -3.9403762   -4.4793586    4.6925374 
P    -3.7518329   -0.9692688    1.9654609 
P    -0.6116797   -3.6753354    1.9137444 
P    -1.3228734   -0.9876219    5.1205493 
In   -3.1436951   -2.5400606    6.2165766 
In   -2.9787329   -0.1767633   -8.0025016 
P    -4.2005061    1.6973562   -6.8190138 
F    -0.6099602    4.4286939   -5.9195625 
In   -5.4136593    0.6583093   -4.8132044 
In   -5.2958913    3.7877274   -2.2045722 
In   -2.5373864    0.6763533   -2.1573938 
In   -2.3872591    3.1906152   -5.6379230 
P    -4.1303559    2.0367962   -0.6558373 
P    -3.4298558    4.4968939   -3.7427971 
P    -1.0224174    1.9811796   -3.7902766 
P    -1.0607830    4.8846855   -0.8533705 
In   -5.6068860    0.4710209    0.8938850 
In   -5.4538788    3.6306425    3.4775684 
In   -2.5151064    0.5981234    3.5089267 
In   -2.5301532    3.4708067    0.6795416 
P    -4.0555006    2.0377352    4.9403905 
P    -3.7596545    5.0599321    2.2429753 
P    -0.9572234    2.0379495    2.1170438 
P    -1.2249468    4.8365622    5.2816618 
In   -5.1051176    0.4817366    6.6451063 
In   -2.7699244    3.1905210    6.8874778 
F    -1.0714216    1.8770234    7.3989534 
In   -2.6792350    6.4273946   -2.2307010 
In   -4.4283826    7.0661770    0.8754959 
In   -2.1724411    6.6428549    3.6401887 
F    -0.6709409    7.1008555    2.1315782 
In    0.4910699   -8.1166676   -2.8016480 
P     2.5800912   -6.9038979   -3.6402636 
F     4.1835802   -6.4837426   -0.1119557 
F     1.8430445   -5.9726598    2.2533042 
In    0.5999019   -2.5450799   -8.0924429 
P     2.0769590   -4.1844008   -6.8633856 
F     4.6367069   -0.5675028   -5.8149767 
In    0.9669757   -5.3372541   -4.8257037 
In    0.6632551   -2.3831988   -2.2941249 
In    4.0315070   -5.4890033   -2.0234393 
In    3.4339821   -2.3669879   -5.5497397 
P     2.2133915   -3.9042006   -0.8839660 
P     2.1771171   -0.9629786   -3.7785309 
P     4.5786658   -3.6095296   -3.6881079 
P     4.9400222   -0.9782398   -0.6009322 
In    0.7146422   -5.3559250    0.5149560 
In    0.4125927   -2.1519464    3.6624302 
In    3.3655512   -5.4240541    3.6699125 
In    3.3784143   -2.4353625    0.8380460 
P     2.1814999   -3.4362421    4.9334139 
P     1.9780205   -0.7670738    2.1911629 
P     4.9270209   -3.7550826    2.3949402 
P     4.7692746   -0.9144757    5.5050704 
In    0.8836045   -5.1755837    6.2031968 
In    2.8922647   -2.4982179    7.1797010 
F     1.4414193   -0.8966575    7.5166892 
F     2.0311918    2.0077496   -5.7279179 
In    0.6339769    0.5646412   -4.9850146 
In    0.4757017    3.5672668   -2.4238090 
In    3.6648932    0.5388037   -2.2985280 
In    3.4793896    3.4894432   -5.0505922 
P     2.0362379    2.0612525   -0.9628973 
P     1.8239060    5.1433695   -3.9269984 
P     5.1850015    1.9294826   -3.8137510 
P     4.8427388    4.9483120   -0.8019856 
In    0.5900941    0.6785897    0.6161457 
In    0.2906826    3.4976864    3.7852141 
In    3.4221370    0.5037199    3.8601260 
In    3.3839894    3.4631459    0.6781951 
P     1.8444726    2.0107297    5.2156164 
P     1.9666800    4.8037415    2.3230020 
P     4.7647751    2.1390080    2.3909256 
In    0.2233653    0.5013673    6.4564125 
In   -0.2343115    6.4387267   -5.2620618 
In    3.1811723    6.4349447   -2.2134166 
F     1.8702060    7.0049463   -0.5658276 
In    0.4721399    6.0283161    0.7180953 
In    6.2307755   -2.5601112   -2.1463464 
In    5.7817963   -5.7541695    1.1278269 
In    6.3105535   -2.1384428    3.8665787 
F     7.0260225   -0.6798062    2.3833374 
In    6.5865520   -0.0432585   -5.0833942 
In    6.4393421    3.3078899   -2.0830686 
F     6.9990107    1.9532497   -0.4416504 
In    6.1042781    0.5999380    0.9421951 
F    -6.8783806   -3.8383591   -1.6002268 
F    -3.3194140   -7.0546555   -2.4315644 
F    -3.5561826   -1.9820947   -6.8479934 
F    -5.2231015   -7.0103548   -0.3587450 
F    -7.0689271   -0.7291940   -4.4090571 
F    -7.1227633    4.3411871    4.2416769 
F    -2.7809798    4.6301493    8.2375683 
F    -1.1784583    7.9296292    4.9938887 
F    -0.4915421   -6.9512479   -4.4202612 
F     4.7023336   -6.8220931    2.8165463 
F     4.1326379   -2.1089197    8.6534431 
F     4.2274660    4.0587903   -6.7862453 
F     4.1417646    8.1527194   -2.3471835 
F     8.0686729   -2.8375503    4.4239693 
F     8.1806686    4.2262247   -2.1798848 
F    -9.8617911   -3.4110207   -0.2223051 
F   -10.0899420   -0.0737877   -3.1113874 
F    -3.5685929   -9.9198853   -0.6259155 
F    -0.9495152   -3.8648894    6.2531386 
F    -2.9540078   -0.9090362   -9.8254165 
F    -6.8874840   -0.0151514    7.2772420 
F    -0.8476730    7.0316154   -3.3039325 
F    -5.9786171    8.1946049    0.4935004 
F    -0.0957008   -9.9769146   -3.0464361 
F     0.5063052   -2.4669486  -10.0526055 
F     1.8541163   -4.2882610    7.9305600 
F     0.7130491    7.6891484   -6.4429269 
F     6.9458163   -0.6963581   -3.0741148 
F     7.3779139   -6.8368837    0.8191334 
F     7.9795114    0.8572417   -6.1326636 
In    6.0961244    6.3676199    0.8449864 
In    3.4117975    6.2410171    3.8453282 
In    0.2353324    6.6606136    6.2286275 
In    3.3289992    3.7737696    6.3503679 
In    6.1191700    0.8892909    6.6107079 
In    5.9369682    3.8053749    3.9206183 
P     5.0764282    5.4778086    5.5980085 
F     1.7929156    5.0868983    6.9296179 
F     4.6142761    2.3030330    7.2853270 
F     1.7951197    7.2352478    4.7611562 
F     4.5931824    7.0712104    2.2447908 
F     0.6545393    7.9092881    7.6720534 
F     6.8171097    4.9252939    2.3108725 
F     7.4528875    7.7627326    0.9919646 
F     6.8640327    2.2511663    5.0715334 
F     7.5174232    1.1276339    7.9560650 
F     5.7810172   -4.4144879   -0.8193175 
F    -3.8102937   -1.0306867    7.5091361 
F    -4.0484971    1.8005375    7.9893262 
F    -3.3822478    8.0571833    2.5931904 
F    -2.8988108    7.6893147   -0.5209085 
F     2.4009450   -6.5229536    5.2607305 
In   -2.3400129   -5.6172599    6.4718045 
In   -4.7596559   -7.0407731    4.4199069 
In    6.6117814   -4.1325164   -5.0858908 
In    4.9531373   -7.4631381   -4.7788348 
In    4.4914947   -5.0356782   -7.7681041 
P     6.3822477   -6.2482320   -6.5534376 
In   -4.2825270    6.3386870   -5.2339903 
In   -5.1470655    4.0258141   -7.8035414 
In   -7.5303225    4.6764472   -4.7925138 
P    -6.3612187    5.9778754   -6.6842316 
F    -0.5244926   -6.2868240    7.3679051 
F    -3.1006165   -4.0846408    7.7870554 
F    -6.7301712   -0.5070482    2.6034883 
F    -3.3536589   -7.4413475    6.0908403 
F    -6.4254706   -7.7887956    5.1307682 
F    -3.9105831    7.6530958   -3.5158636 
F    -2.2645546    6.9154897   -5.7869948 
F    -6.6580697    5.3569398   -2.8952936 
F    -9.4768480    4.9216317   -4.5719216 
F    -5.1026389    3.6499896   -9.7398240 
F    -3.1191435    4.6008133   -7.1788393 
F     5.0995829   -9.4288397   -4.6696523 
F     5.6530285   -6.6922902   -2.8669835 
F     4.2169190   -4.8109150   -9.7067230 
F     5.0154553   -3.0536254   -6.9766606 
F     7.1668754   -2.0893735   -5.5085666 
F     7.7402262   -3.6616903   -3.1791469 
